# Supplementary material for: Ca’ Granda, Hortus simplicium: Restoring an Ancient Medicinal Garden of XV–XIX Century in Milan (Italy)
Source: Molecules. 2021 Nov 17;26(22):6933. doi: 10.3390/molecules26226933 (PMC8620247; doi:10.3390/molecules26226933)
Supplement: Supplementary file 1 [file molecules-26-06933-s001.zip]

Archive with 1 entries (1 files):
- molecules-1453946 - supplemetary updated.pdf
